# Supplementary material for: FAT10 promotes chemotherapeutic resistance in pancreatic cancer by inducing epithelial-mesenchymal transition via stabilization of FOXM1 expression
Source: Cell Death Dis. 2022 May 25;13(5):497. doi: 10.1038/s41419-022-04960-0 (PMC9132907; doi:10.1038/s41419-022-04960-0)
Supplement: Supplementary file 6 — Supplementary Table 2. [file 41419_2022_4960_MOESM6_ESM.xlsx]

## Sheet: Sheet1
Supplementary Table 2. Primers, plasmids and shRNA target sequences.
Name	Sequences	Enzyme
Primers for real-time PCR:
FAT10 sense:	5'-CTTGTGGAGTCAGGTGATG-3′
FAT10 antisense:	5'-CCATTGCAAGTCACAATCTG-3′
FOXM1 sense:	5'- ACTTTAAGCACATTGCCAAGC -3′
FOXM1 antisense:	5'- CGTGCAGGGAAAGGTTGT -3′
GAPDH sense:	5'-AGAAGGCTGGGGCTCATTTG-3′
GAPDH antisense:	5'-AGGGGCCATCCACAGTCTTC-3′
Primers for plasmids construct:
PCDH-HA-FAT10 sence:	5'-AGATTACGCTAGAGCTAGTATGGCTCCCAATGCTTCCTGC-3'	BamHI
PCDH-HA-FAT10 antisence:	5'-GGCCGCGGATCGCGGATCTCACCCTCCAATACAATAACATGC-3'	NheI
PCDH-HA-FAT10△GG sence:	5'-AGATTACGCTAGAGCTAGTATGGCTCCCAATGCTTCCTGC-3'	BamHI
PCDH-HA-FAT10△GG antisence:	5'-GCCGCGGATCGCGGATCTCAAATACAATAACATGCCAGGAAG-3'	NheI
pECMV-MCS-3×Flag-FOXM1 sence:	5'-CAAGCTGGCTAGCAAGCTATGAAAACTAGCCCCCGTCGGC-3'	HindIII
pECMV-MCS-3×Flag-FOXM1 antisence:	5'-ACCGGTCTCGAGGGTACTCTGTAGCTCAGGAATAAACTGGG-3'	KpnI
The target sites of shRNA:
sh-FAT10#1	GGGATTTAATGACCTTTGA
sh-FAT10#2	GGCAGATTACGGCATCAGA
sh-FAT10#3	GCTCAGTGGCACAAGTGAA
sh-FAT10#4	GGAGAAGCCTCTCATCTTA
sh-FOXM1	CAACAGGAGUCUAAUCAAG
sh-NC	TTCTCCGAACGTGTCACGT
